# Supplementary material for: Influence of Gas-Flow Conditions on the Evolution of Thermally Insulating Si3N4 Nano-Felts
Source: Materials (Basel). 2022 Jan 29;15(3):1068. doi: 10.3390/ma15031068 (PMC8839865; doi:10.3390/ma15031068)
Supplement: Supplementary file 1 [file materials-15-01068-s001.zip]

Archive with 1 entries (1 files):
- materials-1535810-supplementary.pdf
